# Supplementary material for: T cell receptor clonotypes predict human leukocyte antigen allele carriage and antigen exposure history
Source: Commun Biol. 2026 Jan 13;9:50. doi: 10.1038/s42003-025-09140-2 (PMC12800166; doi:10.1038/s42003-025-09140-2)
Supplement: Supplementary file 4 — Supplementary data 1-7 [file 42003_2025_9140_MOESM4_ESM.xlsx]

## Sheet: Legends
Table	Description
Supplementary data 1	The performance of the developed TRB models on the validation dataset.
Supplementary data 2	The predicted cis and trans HLA-DQ complexes by comparing the expected frequency of these HLA-DQ complexes to their observed frequency using a chi-square test, followed by a Bonferroni correction to label HLA-DQ complexes as potential cis or potential trans HLA-DQ complex.
Supplementary data 3	The predicted cis and trans HLA-DP complexes by comparing the expected frequency of these HLA-DP complexes to their observed frequency using chi-square test, followed by a Bonferroni correction to label HLA-DP complexes as potential cis or potential trans HLA-DP complex
Supplementary data 4	The performance of the TRB-based HLA imputation models on an independent test dataset obtained from Rosati et al.24.
Supplementary data 5	The performance of the TRB-based HLA imputation models on an independent test dataset obtained from the immuneCODE dataset25.
Supplementary data 6	The performance of the developed TRA-based imputation models on a test dataset of paired TRA repertoire and HLA alleles that was generated by Rosati et al.24.
Supplementary data 7	The predictive performance of HLAGuessr12 and TCR2HLA on the immuneCODE25 test dataset.

## Sheet: Supplementary Table 1
HLA	Performance	Metric name	Frequency
A-02:01	0.971	balanced accuracy	0.483457
A-02:01	0.96	recall	0.483457
A-02:01	0.979	precision	0.483457
C-07:01	0.847	balanced accuracy	0.29237
C-07:01	0.763	recall	0.29237
C-07:01	0.819	precision	0.29237
A-01:01	0.921	balanced accuracy	0.286518
A-01:01	0.896	recall	0.286518
A-01:01	0.868	precision	0.286518
A-03:01	0.935	balanced accuracy	0.258834
A-03:01	0.884	recall	0.258834
A-03:01	0.962	precision	0.258834
C-07:02	0.89	balanced accuracy	0.248931
C-07:02	0.824	recall	0.248931
C-07:02	0.874	precision	0.248931
DQ-01:02+06:02	0.963	balanced accuracy	0.248706
DQ-01:02+06:02	0.944	recall	0.248706
DQ-01:02+06:02	0.947	precision	0.248706
DR-15:01	0.962	balanced accuracy	0.242179
DR-15:01	0.957	recall	0.242179
DR-15:01	0.908	precision	0.242179
DP-01:03+02:01	0.932	balanced accuracy	0.236327
DP-01:03+02:01	0.89	recall	0.236327
DP-01:03+02:01	0.929	precision	0.236327
DR-07:01	0.974	balanced accuracy	0.234301
DR-07:01	0.968	recall	0.234301
DR-07:01	0.935	precision	0.234301
B-07:02	0.917	balanced accuracy	0.227324
B-07:02	0.86	recall	0.227324
B-07:02	0.914	precision	0.227324
DP-01:03+04:02	0.935	balanced accuracy	0.212469
DP-01:03+04:02	0.896	recall	0.212469
DP-01:03+04:02	0.908	precision	0.212469
DQ-01:01+05:01	0.957	balanced accuracy	0.211344
DQ-01:01+05:01	0.932	recall	0.211344
DQ-01:01+05:01	0.936	precision	0.211344
B-08:01	0.91	balanced accuracy	0.207067
B-08:01	0.854	recall	0.207067
B-08:01	0.872	precision	0.207067
C-06:02	0.915	balanced accuracy	0.19964
C-06:02	0.856	recall	0.19964
C-06:02	0.885	precision	0.19964
DR-03:01	0.952	balanced accuracy	0.198289
DR-03:01	0.924	recall	0.198289
DR-03:01	0.928	precision	0.198289
C-04:01	0.892	balanced accuracy	0.194913
C-04:01	0.812	recall	0.194913
C-04:01	0.892	precision	0.194913
DR-11:01	0.883	balanced accuracy	0.188611
DR-11:01	0.805	recall	0.188611
DR-11:01	0.81	precision	0.188611
DR-01:01	0.916	balanced accuracy	0.178033
DR-01:01	0.856	recall	0.178033
DR-01:01	0.893	precision	0.178033
A-24:02	0.939	balanced accuracy	0.170831
A-24:02	0.89	recall	0.170831
A-24:02	0.928	precision	0.170831
DQ-05:01+03:01	0.695	balanced accuracy	0.167004
DQ-05:01+03:01	0.447	recall	0.167004
DQ-05:01+03:01	0.639	precision	0.167004
B-44:02	0.925	balanced accuracy	0.159802
B-44:02	0.868	recall	0.159802
B-44:02	0.89	precision	0.159802
C-05:01	0.777	balanced accuracy	0.151474
C-05:01	0.582	recall	0.151474
C-05:01	0.792	precision	0.151474
DR-04:01	0.906	balanced accuracy	0.148548
DR-04:01	0.826	recall	0.148548
DR-04:01	0.911	precision	0.148548
DR-13:01	0.962	balanced accuracy	0.141121
DR-13:01	0.933	recall	0.141121
DR-13:01	0.933	precision	0.141121
C-03:04	0.83	balanced accuracy	0.140671
C-03:04	0.677	recall	0.140671
C-03:04	0.87	precision	0.140671
DQ-05:05+03:01	0.685	balanced accuracy	0.129192
DQ-05:05+03:01	0.422	recall	0.129192
DQ-05:05+03:01	0.48	precision	0.129192
B-15:01	0.957	balanced accuracy	0.118614
B-15:01	0.922	recall	0.118614
B-15:01	0.93	precision	0.118614
B-35:01	0.892	balanced accuracy	0.114337
B-35:01	0.799	recall	0.114337
B-35:01	0.885	precision	0.114337
A-11:01	0.974	balanced accuracy	0.106235
A-11:01	0.952	recall	0.106235
A-11:01	0.967	precision	0.106235
C-03:03	0.744	balanced accuracy	0.105109
C-03:03	0.531	recall	0.105109
C-03:03	0.588	precision	0.105109
B-51:01	0.935	balanced accuracy	0.0999325
B-51:01	0.88	recall	0.0999325
B-51:01	0.924	precision	0.0999325
B-40:01	0.92	balanced accuracy	0.098357
B-40:01	0.851	recall	0.098357
B-40:01	0.887	precision	0.098357
C-02:02	0.82	balanced accuracy	0.0979068
C-02:02	0.663	recall	0.0979068
C-02:02	0.72	precision	0.0979068
DP-02:01+04:01	0.534	balanced accuracy	0.0974567
DP-02:01+04:01	0.086	recall	0.0974567
DP-02:01+04:01	0.308	precision	0.0974567
C-12:03	0.816	balanced accuracy	0.0931803
C-12:03	0.65	recall	0.0931803
C-12:03	0.774	precision	0.0931803
DQ-02:01+02:02	0.645	balanced accuracy	0.0909296
DQ-02:01+02:02	0.323	recall	0.0909296
DQ-02:01+02:02	0.469	precision	0.0909296
DR-13:02	0.944	balanced accuracy	0.0909296
DR-13:02	0.897	recall	0.0909296
DR-13:02	0.897	precision	0.0909296
B-18:01	0.945	balanced accuracy	0.0774252
B-18:01	0.894	recall	0.0774252
B-18:01	0.938	precision	0.0774252
B-27:05	0.881	balanced accuracy	0.076975
B-27:05	0.767	recall	0.076975
B-27:05	0.932	precision	0.076975
DQ-01:02+03:01	0.609	balanced accuracy	0.0753995
DQ-01:02+03:01	0.241	recall	0.0753995
DQ-01:02+03:01	0.467	precision	0.0753995
B-44:03	0.903	balanced accuracy	0.0740491
B-44:03	0.813	recall	0.0740491
B-44:03	0.903	precision	0.0740491
B-13:02	0.893	balanced accuracy	0.0715733
B-13:02	0.8	recall	0.0715733
B-13:02	0.811	precision	0.0715733
B-57:01	0.913	balanced accuracy	0.0711231
B-57:01	0.833	recall	0.0711231
B-57:01	0.882	precision	0.0711231
A-26:01	0.842	balanced accuracy	0.0695476
A-26:01	0.694	recall	0.0695476
A-26:01	0.811	precision	0.0695476
A-32:01	0.854	balanced accuracy	0.0695476
A-32:01	0.718	recall	0.0695476
A-32:01	0.836	precision	0.0695476
C-01:02	0.823	balanced accuracy	0.0659464
C-01:02	0.667	recall	0.0659464
C-01:02	0.696	precision	0.0659464
C-08:02	0.901	balanced accuracy	0.0621202
C-08:02	0.809	recall	0.0621202
C-08:02	0.887	precision	0.0621202
A-68:01	0.976	balanced accuracy	0.0609948
A-68:01	0.955	recall	0.0609948
A-68:01	0.955	precision	0.0609948
DQ-04:01+04:02	0.899	balanced accuracy	0.0594193
DQ-04:01+04:02	0.803	recall	0.0594193
DQ-04:01+04:02	0.898	precision	0.0594193
DQ-03:03+03:01	0.645	balanced accuracy	0.0531173
DQ-03:03+03:01	0.313	recall	0.0531173
DQ-03:03+03:01	0.395	precision	0.0531173
DR-04:03	0.829	balanced accuracy	0.0526671
DR-04:03	0.672	recall	0.0526671
DR-04:03	0.741	precision	0.0526671
DQ-02:01+03:01	0.705	balanced accuracy	0.052217
DQ-02:01+03:01	0.415	recall	0.052217
DQ-02:01+03:01	0.786	precision	0.052217
B-14:02	0.843	balanced accuracy	0.0504164
B-14:02	0.696	recall	0.0504164
B-14:02	0.78	precision	0.0504164
DQ-05:01+06:02	0.563	balanced accuracy	0.0490659
DQ-05:01+06:02	0.138	recall	0.0490659
DQ-05:01+06:02	0.409	precision	0.0490659
DR-08:01	0.892	balanced accuracy	0.0486158
DR-08:01	0.796	recall	0.0486158
DR-08:01	0.765	precision	0.0486158
A-29:02	0.826	balanced accuracy	0.0481657
A-29:02	0.661	recall	0.0481657
A-29:02	0.796	precision	0.0481657
C-16:01	0.756	balanced accuracy	0.0481657
C-16:01	0.527	recall	0.0481657
C-16:01	0.63	precision	0.0481657
B-38:01	0.788	balanced accuracy	0.0445645
B-38:01	0.58	recall	0.0445645
B-38:01	0.879	precision	0.0445645
DP-02:01+17:01	0.902	balanced accuracy	0.0416385
DP-02:01+17:01	0.81	recall	0.0416385
DP-02:01+17:01	0.872	precision	0.0416385
A-30:01	0.883	balanced accuracy	0.0416385
A-30:01	0.775	recall	0.0416385
A-30:01	0.775	precision	0.0416385
A-31:01	0.879	balanced accuracy	0.0416385
A-31:01	0.768	recall	0.0416385
A-31:01	0.811	precision	0.0416385
DP-01:03+05:01	0.673	balanced accuracy	0.040063
DP-01:03+05:01	0.355	recall	0.040063
DP-01:03+05:01	0.524	precision	0.040063
DQ-01:02+05:02	0.929	balanced accuracy	0.0396129
DQ-01:02+05:02	0.861	recall	0.0396129
DQ-01:02+05:02	0.912	precision	0.0396129
DQ-05:01+05:01	0.519	balanced accuracy	0.0389377
DQ-05:01+05:01	0.045	recall	0.0389377
DQ-05:01+05:01	0.273	precision	0.0389377
C-15:02	0.689	balanced accuracy	0.0389377
C-15:02	0.392	recall	0.0389377
C-15:02	0.588	precision	0.0389377
DR-12:01	0.891	balanced accuracy	0.0380374
DR-12:01	0.784	recall	0.0380374
DR-12:01	0.952	precision	0.0380374
A-23:01	0.917	balanced accuracy	0.0364618
A-23:01	0.844	recall	0.0364618
A-23:01	0.73	precision	0.0364618
DP-02:01+13:01	0.724	balanced accuracy	0.0362368
DP-02:01+13:01	0.452	recall	0.0362368
DP-02:01+13:01	0.826	precision	0.0362368
DQ-01:03+03:01	0.571	balanced accuracy	0.0357866
DQ-01:03+03:01	0.158	recall	0.0357866
DQ-01:03+03:01	0.15	precision	0.0357866
DQ-01:01+02:01	0.521	balanced accuracy	0.0348863
DQ-01:01+02:01	0.06	recall	0.0348863
DQ-01:01+02:01	0.182	precision	0.0348863
DP-02:02+05:01	0.677	balanced accuracy	0.0348863
DP-02:02+05:01	0.364	recall	0.0348863
DP-02:02+05:01	0.522	precision	0.0348863
DP-01:03+13:01	0.723	balanced accuracy	0.0335359
DP-01:03+13:01	0.452	recall	0.0335359
DP-01:03+13:01	0.76	precision	0.0335359
A-25:01	0.818	balanced accuracy	0.0333108
A-25:01	0.639	recall	0.0333108
A-25:01	0.852	precision	0.0333108
C-07:04	0.59	balanced accuracy	0.0333108
C-07:04	0.188	recall	0.0333108
C-07:04	0.4	precision	0.0333108
DQ-03:01+02:01	0.58	balanced accuracy	0.0330858
DQ-03:01+02:01	0.167	recall	0.0330858
DQ-03:01+02:01	0.462	precision	0.0330858
DR-16:01	0.876	balanced accuracy	0.0324105
DR-16:01	0.759	recall	0.0324105
DR-16:01	0.759	precision	0.0324105
B-55:01	0.79	balanced accuracy	0.0321855
B-55:01	0.581	recall	0.0321855
B-55:01	0.926	precision	0.0321855
B-52:01	0.879	balanced accuracy	0.0319604
B-52:01	0.765	recall	0.0319604
B-52:01	0.788	precision	0.0319604
DR-11:04	0.66	balanced accuracy	0.0312852
DR-11:04	0.324	recall	0.0312852
DR-11:04	0.706	precision	0.0312852
DQ-02:01+06:02	0.622	balanced accuracy	0.030835
DQ-02:01+06:02	0.25	recall	0.030835
DQ-02:01+06:02	0.563	precision	0.030835
DR-01:02	0.878	balanced accuracy	0.030835
DR-01:02	0.758	recall	0.030835
DR-01:02	0.926	precision	0.030835
B-49:01	0.907	balanced accuracy	0.0303849
B-49:01	0.815	recall	0.0303849
B-49:01	0.957	precision	0.0303849
B-40:02	0.819	balanced accuracy	0.0299347
B-40:02	0.643	recall	0.0299347
B-40:02	0.783	precision	0.0299347
DQ-05:01+03:02	0.542	balanced accuracy	0.0294846
DQ-05:01+03:02	0.091	recall	0.0294846
DQ-05:01+03:02	0.273	precision	0.0294846
C-12:02	0.863	balanced accuracy	0.0294846
C-12:02	0.733	recall	0.0294846
C-12:02	0.71	precision	0.0294846
B-35:03	0.842	balanced accuracy	0.0285843
B-35:03	0.688	recall	0.0285843
B-35:03	0.846	precision	0.0285843
DP-02:01+03:01	0.728	balanced accuracy	0.0283592
DP-02:01+03:01	0.462	recall	0.0283592
DP-02:01+03:01	0.667	precision	0.0283592
DP-02:01+04:02	0.517	balanced accuracy	0.0281341
DP-02:01+04:02	0.036	recall	0.0281341
DP-02:01+04:02	0.333	precision	0.0281341
DQ-01:01+05:03	0.678	balanced accuracy	0.0270088
DQ-01:01+05:03	0.364	recall	0.0270088
DQ-01:01+05:03	0.667	precision	0.0270088
C-14:02	0.728	balanced accuracy	0.0270088
C-14:02	0.457	recall	0.0270088
C-14:02	0.941	precision	0.0270088
B-39:01	0.714	balanced accuracy	0.0270088
B-39:01	0.44	recall	0.0270088
B-39:01	0.44	precision	0.0270088
DP-02:01+10:01	0.608	balanced accuracy	0.0254333
DP-02:01+10:01	0.222	recall	0.0254333
DP-02:01+10:01	0.5	precision	0.0254333
DR-13:03	0.809	balanced accuracy	0.0252082
DR-13:03	0.618	recall	0.0252082
DR-13:03	1	precision	0.0252082
A-68:02	0.809	balanced accuracy	0.0249831
A-68:02	0.621	recall	0.0249831
A-68:02	0.9	precision	0.0249831
B-37:01	0.906	balanced accuracy	0.0249831
B-37:01	0.815	recall	0.0249831
B-37:01	0.88	precision	0.0249831
DP-02:02+04:01	0.498	balanced accuracy	0.024533
DP-02:02+04:01	0	recall	0.024533
DP-02:02+04:01	0	precision	0.024533
DR-14:01	0.733	balanced accuracy	0.024533
DR-14:01	0.471	recall	0.024533
DR-14:01	0.8	precision	0.024533
DQ-01:03+02:01	0.537	balanced accuracy	0.0243079
DQ-01:03+02:01	0.077	recall	0.0243079
DQ-01:03+02:01	0.333	precision	0.0243079
DR-09:01	0.94	balanced accuracy	0.0227324
DR-09:01	0.885	recall	0.0227324
DR-09:01	0.852	precision	0.0227324
DR-15:02	0.837	balanced accuracy	0.0225073
DR-15:02	0.68	recall	0.0225073
DR-15:02	0.739	precision	0.0225073
DP-01:03+11:01	0.748	balanced accuracy	0.0225073
DP-01:03+11:01	0.5	recall	0.0225073
DP-01:03+11:01	0.643	precision	0.0225073
DQ-01:01+06:03	0.804	balanced accuracy	0.0220572
DQ-01:01+06:03	0.611	recall	0.0220572
DQ-01:01+06:03	0.733	precision	0.0220572
DQ-03:01+03:03	0.606	balanced accuracy	0.0218321
DQ-03:01+03:03	0.222	recall	0.0218321
DQ-03:01+03:03	0.25	precision	0.0218321
A-02:05	0.824	balanced accuracy	0.021607
A-02:05	0.652	recall	0.021607
A-02:05	0.789	precision	0.021607
DQ-01:04+05:03	0.606	balanced accuracy	0.0209318
DQ-01:04+05:03	0.226	recall	0.0209318
DQ-01:04+05:03	0.318	precision	0.0209318
DP-01:03+10:01	0.558	balanced accuracy	0.0207067
DP-01:03+10:01	0.12	recall	0.0207067
DP-01:03+10:01	0.429	precision	0.0207067
C-17:01	0.863	balanced accuracy	0.0207067
C-17:01	0.727	recall	0.0207067
C-17:01	0.8	precision	0.0207067
B-50:01	0.793	balanced accuracy	0.0204817
B-50:01	0.588	recall	0.0204817
B-50:01	0.769	precision	0.0204817
A-33:01	0.644	balanced accuracy	0.0204817
A-33:01	0.294	recall	0.0204817
A-33:01	0.417	precision	0.0204817
DR-04:02	0.9	balanced accuracy	0.0200315
DR-04:02	0.8	recall	0.0200315
DR-04:02	0.923	precision	0.0200315
DP-01:03+14:01	0.605	balanced accuracy	0.0195814
DP-01:03+14:01	0.217	recall	0.0195814
DP-01:03+14:01	0.357	precision	0.0195814
B-35:02	0.748	balanced accuracy	0.0193563
B-35:02	0.5	recall	0.0193563
B-35:02	0.733	precision	0.0193563
DQ-01:02+06:09	0.631	balanced accuracy	0.0186811
DQ-01:02+06:09	0.267	recall	0.0186811
DQ-01:02+06:09	0.4	precision	0.0186811
DQ-02:01+03:02	0.628	balanced accuracy	0.0182309
DQ-02:01+03:02	0.261	recall	0.0182309
DQ-02:01+03:02	0.5	precision	0.0182309
DR-14:54	0.567	balanced accuracy	0.0182309
DR-14:54	0.143	recall	0.0182309
DR-14:54	0.308	precision	0.0182309
A-30:02	0.908	balanced accuracy	0.0166554
A-30:02	0.818	recall	0.0166554
A-30:02	0.9	precision	0.0166554
DQ-01:02+03:03	0.513	balanced accuracy	0.0166554
DQ-01:02+03:03	0.036	recall	0.0166554
DQ-01:02+03:03	0.083	precision	0.0166554
B-58:01	0.8	balanced accuracy	0.0166554
B-58:01	0.6	recall	0.0166554
B-58:01	1	precision	0.0166554
DR-04:05	0.734	balanced accuracy	0.0162053
DR-04:05	0.471	recall	0.0162053
DR-04:05	0.8	precision	0.0162053
DQ-05:05+05:01	0.497	balanced accuracy	0.0150799
DQ-05:05+05:01	0	recall	0.0150799
DQ-05:05+05:01	0	precision	0.0150799
B-53:01	0.773	balanced accuracy	0.0148548
B-53:01	0.55	recall	0.0148548
B-53:01	0.733	precision	0.0148548
DR-10:01	0.912	balanced accuracy	0.0144047
DR-10:01	0.824	recall	0.0144047
DR-10:01	1	precision	0.0144047
DQ-05:05+02:02	0.527	balanced accuracy	0.0144047
DQ-05:05+02:02	0.056	recall	0.0144047
DQ-05:05+02:02	0.5	precision	0.0144047
DQ-01:02+04:02	0.54	balanced accuracy	0.0128292
DQ-01:02+04:02	0.083	recall	0.0128292
DQ-01:02+04:02	0.25	precision	0.0128292
DQ-01:03+03:02	0.5	balanced accuracy	0.0128292
DQ-01:03+03:02	0	recall	0.0128292
DQ-01:03+03:02	0	precision	0.0128292
DP-01:03+16:01	0.633	balanced accuracy	0.0128292
DP-01:03+16:01	0.267	recall	0.0128292
DP-01:03+16:01	0.8	precision	0.0128292
DQ-05:05+02:01	0.498	balanced accuracy	0.0126041
DQ-05:05+02:01	0	recall	0.0126041
DQ-05:05+02:01	0	precision	0.0126041
DQ-05:01+03:03	0.525	balanced accuracy	0.012379
DQ-05:01+03:03	0.05	recall	0.012379
DQ-05:01+03:03	0.5	precision	0.012379
B-14:01	0.726	balanced accuracy	0.012379
B-14:01	0.455	recall	0.012379
B-14:01	0.714	precision	0.012379
DQ-04:01+03:01	0.6	balanced accuracy	0.012154
DQ-04:01+03:01	0.2	recall	0.012154
DQ-04:01+03:01	0.75	precision	0.012154
DQ-03:03+02:02	0.55	balanced accuracy	0.012154
DQ-03:03+02:02	0.1	recall	0.012154
DQ-03:03+02:02	0.5	precision	0.012154
DR-01:03	0.498	balanced accuracy	0.0105784
DR-01:03	0	recall	0.0105784
DR-01:03	0	precision	0.0105784
DQ-01:01+02:02	0.498	balanced accuracy	0.0105784
DQ-01:01+02:02	0	recall	0.0105784
DQ-01:01+02:02	0	precision	0.0105784
B-41:02	0.7	balanced accuracy	0.0105784
B-41:02	0.4	recall	0.0105784
B-41:02	0.667	precision	0.0105784
B-45:01	0.713	balanced accuracy	0.0103534
B-45:01	0.429	recall	0.0103534
B-45:01	0.75	precision	0.0103534
B-41:01	0.7	balanced accuracy	0.0101283
B-41:01	0.4	recall	0.0101283
B-41:01	1	precision	0.0101283
DQ-02:01+04:02	0.625	balanced accuracy	0.0101283
DQ-02:01+04:02	0.25	recall	0.0101283
DQ-02:01+04:02	0.667	precision	0.0101283

## Sheet: Supplementary Table 2
HLA-DQA1*	HLA-DQB1*	Chi-Square P-value	Complex configuration
02:01	02:02	1e-300	Cis
01:03	06:03	1e-300	Cis
04:01	04:02	1e-300	Cis
01:02	06:02	1e-300	Cis
05:01	02:01	1e-300	Cis
01:01	05:01	1e-300	Cis
03:01	03:02	1e-300	Cis
01:04	05:03	1e-300	Cis
05:05	03:01	1.53686e-289	Cis
02:01	03:03	1.3852e-209	Cis
01:02	06:04	8.24783e-161	Cis
01:03	06:01	9.64767e-144	Cis
03:02	03:03	1.22504e-122	Cis
01:02	05:02	4.97251e-82	Cis
03:03	03:01	1.25447e-75	Cis
05:01	03:01	2.83407e-71	Cis
01:02	03:01	6.77614e-64	Cis
01:02	02:01	4.08987e-48	Cis
01:01	05:03	1.31312e-47	Cis
01:05	05:01	1.35183e-41	Cis
01:02	06:09	1.27158e-39	Cis
01:01	03:01	2.62183e-36	Cis
02:01	02:01	2.1435e-35	Cis
05:01	02:02	1.31645e-34	Cis
05:05	02:01	2.45088e-32	Cis
05:01	05:01	5.12324e-32	Cis
05:01	06:02	2.68818e-31	Cis
05:05	03:19	4.39467e-29	Cis
02:01	03:01	2.93862e-28	Cis
01:02	05:01	3.84019e-28	Cis
02:01	06:02	4.43851e-27	Cis
01:03	03:01	5.68073e-25	Cis
01:01	06:02	1.34072e-22	Cis
01:01	02:01	9.82237e-22	Cis
01:02	03:02	1.43626e-21	Cis
04:01	03:19	3.33077e-20	Cis
02:01	05:01	3.46026e-20	Cis
05:01	03:02	4.53211e-20	Cis
01:03	02:01	3.12711e-18	Cis
03:03	04:01	7.31903e-18	Cis
05:01	03:03	8.45335e-18	Cis
03:01	02:01	2.61441e-17	Cis
03:01	06:02	1.07075e-16	Cis
06:01	03:01	1.14768e-16	Cis
05:05	06:02	4.27399e-16	Cis
05:01	06:03	1.16099e-15	Cis
02:01	03:02	1.21672e-15	Cis
03:01	05:01	3.41136e-15	Cis
01:02	02:02	5.05638e-15	Cis
03:01	02:02	2.64014e-14	Cis
05:05	05:01	1.1344e-13	Cis
01:02	03:03	3.19707e-13	Cis
01:02	06:03	3.33388e-13	Cis
02:01	06:03	5.92502e-13	Cis
01:01	02:02	1.17094e-12	Cis
01:03	05:01	1.2697e-12	Cis
03:03	06:02	3.73155e-12	Cis
01:02	05:03	8.34942e-12	Cis
01:01	03:03	1.0026e-11	Cis
01:03	06:02	1.54057e-11	Cis
05:05	06:03	2.6696e-11	Cis
05:01	04:02	3.18757e-11	Cis
01:01	03:02	8.94911e-11	Cis
03:03	02:01	1.44393e-10	Cis
01:02	04:02	1.7211e-10	Cis
05:01	06:04	4.26161e-10	Cis
04:01	03:01	4.50454e-10	Cis
01:03	03:02	5.87955e-10	Cis
01:01	06:04	1.28954e-09	Cis
03:01	06:03	1.83528e-09	Cis
01:01	06:03	9.80381e-09	Cis
03:03	02:02	1.69233e-08	Cis
04:01	02:01	4.02906e-08	Cis
05:05	03:02	2.40975e-07	Cis
05:01	05:03	4.72902e-07	Cis
05:05	06:04	7.87644e-07	Cis
01:02	05:04	1.02579e-06	Cis
01:01	04:02	1.15727e-06	Cis
04:01	06:02	1.17318e-06	Cis
02:01	05:03	1.25638e-06	Cis
01:03	03:03	1.53223e-06	Cis
02:01	05:02	1.53344e-06	Cis
04:01	05:01	1.77873e-06	Cis
03:01	06:04	1.83186e-06	Cis
05:01	05:02	2.48292e-06	Cis
02:01	06:04	3.71874e-06	Cis
01:05	02:01	1.30862e-05	Cis
01:03	02:02	1.31308e-05	Cis
04:01	06:03	1.4864e-05	Cis
01:03	04:02	1.63201e-05	Cis
01:01	06:01	3.67144e-05	Cis
03:01	06:01	4.35921e-05	Cis
01:04	02:01	5.32501e-05	Cis
01:04	06:02	5.65861e-05	Cis
03:03	05:01	9.64227e-05	Cis
01:01	05:02	0.000193773	Trans
05:05	03:03	0.000300653	Trans
03:03	06:03	0.000374653	Trans
05:03	03:01	0.000561717	Trans
03:01	05:03	0.000707739	Trans
02:01	04:02	0.00075691	Trans
01:01	06:09	0.00101853	Trans
01:03	05:02	0.00128426	Trans
03:01	04:02	0.00135995	Trans
03:02	02:01	0.00175253	Trans
02:01	06:01	0.00180482	Trans
03:01	05:02	0.00181221	Trans
02:01	03:19	0.00201896	Trans
05:01	06:01	0.00233581	Trans
01:05	03:01	0.00234408	Trans
03:01	06:09	0.00279034	Trans
05:01	03:19	0.00378876	Trans
02:01	06:09	0.00380899	Trans
01:04	06:03	0.00481129	Trans
01:01	03:19	0.0048157	Trans
04:01	06:04	0.00574409	Trans
01:03	06:04	0.00647567	Trans
04:01	03:02	0.0097176	Trans
01:05	03:02	0.0101191	Trans
01:04	03:01	0.0111541	Trans
04:01	05:03	0.0143539	Trans
05:01	05:04	0.0145871	Trans
04:01	03:03	0.0181768	Trans
06:01	06:02	0.019343	Trans
03:01	03:03	0.0212961	Trans
01:02	06:01	0.0217386	Trans
01:04	03:02	0.0255623	Trans
03:03	05:03	0.0270402	Trans
05:05	05:02	0.029391	Trans
05:05	04:02	0.0299547	Trans
01:03	05:03	0.0302426	Trans
05:01	06:09	0.0340626	Trans
01:04	03:03	0.0347337	Trans
01:04	04:02	0.0450486	Trans
06:01	03:02	0.0458583	Trans
01:03	06:09	0.0484391	Trans
03:01	03:19	0.0520239	Trans
01:04	06:04	0.0600782	Trans
04:01	02:02	0.0657892	Trans
03:02	04:01	0.0659796	Trans
05:05	05:03	0.0733318	Trans
03:03	05:02	0.0784491	Trans
04:01	06:01	0.0800342	Trans
05:05	02:02	0.0804062	Trans
03:03	06:04	0.0892958	Trans
03:02	04:02	0.105847	Trans
01:05	06:02	0.108588	Trans
01:04	05:01	0.123463	Trans
01:05	06:03	0.125411	Trans
03:02	06:03	0.125411	Trans
04:01	06:09	0.125773	Trans
06:01	02:01	0.138358	Trans
05:03	06:03	0.14479	Trans
04:01	05:02	0.145286	Trans
03:02	03:02	0.151916	Trans
01:02	04:01	0.156073	Trans
06:01	06:04	0.162473	Trans
05:03	02:01	0.182867	Trans
03:02	03:01	0.184318	Trans
06:01	06:03	0.188985	Trans
03:02	06:02	0.197232	Trans
06:01	05:01	0.203918	Trans
05:03	06:02	0.2172	Trans
03:02	05:01	0.227179	Trans
03:02	05:02	0.255897	Trans
05:05	05:04	0.267414	Trans
05:03	05:01	0.268983	Trans
05:05	02:03	0.269129	Trans
01:03	03:19	0.301663	Trans
03:03	03:03	0.305569	Trans
03:02	05:04	0.350724	Trans
01:03	06:08	0.350984	Trans
02:01	04:01	0.395928	Trans
03:03	03:02	0.431782	Trans
03:02	02:02	0.439361	Trans
03:02	05:03	0.468293	Trans
05:03	03:02	0.475908	Trans
03:03	06:01	0.496801	Trans
03:02	06:04	0.500453	Trans
05:05	06:09	0.509953	Trans
02:01	05:04	0.511242	Trans
01:03	05:04	0.531582	Trans
06:01	04:02	0.539073	Trans
01:05	03:03	0.547679	Trans
03:03	06:09	0.578598	Trans
03:01	03:01	0.580978	Trans
01:03	04:01	0.612123	Trans
03:03	05:04	0.635667	Trans
03:02	06:09	0.638112	Trans
04:01	05:04	0.638876	Trans
03:03	03:19	0.650568	Trans
06:01	05:03	0.660423	Trans
01:05	05:02	0.666912	Trans
01:04	02:02	0.67847	Trans
05:01	04:01	0.679163	Trans
05:01	02:03	0.716436	Trans
05:07	03:01	0.761016	Trans
01:02	06:08	0.772873	Trans
03:03	04:02	0.776459	Trans
05:03	03:03	0.799805	Trans
01:05	06:01	0.853193	Trans
05:05	06:01	0.85599	Trans
01:05	02:02	0.875378	Trans
01:02	03:19	0.899738	Trans
06:01	02:02	0.900555	Trans
01:05	04:02	0.934229	Trans
05:03	06:04	0.937902	Trans
01:01	05:04	0.975015	Trans
06:01	05:02	0.984274	Trans
02:01	06:08	1	Trans
02:01	02:03	1	Trans
01:03	02:03	1	Trans
06:01	04:01	1	Trans
06:01	05:04	1	Trans
06:01	06:09	1	Trans
06:01	06:08	1	Trans
06:01	03:03	1	Trans
06:01	03:19	1	Trans
06:01	02:03	1	Trans
06:01	06:01	1	Trans
04:01	04:01	1	Trans
04:01	06:08	1	Trans
04:01	02:03	1	Trans
05:07	02:01	1	Trans
05:07	04:01	1	Trans
05:07	05:01	1	Trans
05:07	06:03	1	Trans
05:07	05:02	1	Trans
05:07	05:04	1	Trans
05:07	06:09	1	Trans
05:07	03:02	1	Trans
05:07	06:08	1	Trans
05:07	03:03	1	Trans
05:07	03:19	1	Trans
05:07	02:02	1	Trans
05:07	02:03	1	Trans
05:07	06:02	1	Trans
05:07	06:01	1	Trans
05:07	05:03	1	Trans
05:07	06:04	1	Trans
05:07	04:02	1	Trans
01:05	04:01	1	Trans
01:05	05:04	1	Trans
01:05	06:09	1	Trans
01:05	06:08	1	Trans
01:05	03:19	1	Trans
01:05	02:03	1	Trans
01:05	05:03	1	Trans
01:05	06:04	1	Trans
05:03	04:01	1	Trans
05:03	05:02	1	Trans
05:03	05:04	1	Trans
05:03	06:09	1	Trans
05:03	06:08	1	Trans
05:03	03:19	1	Trans
05:03	02:02	1	Trans
05:03	02:03	1	Trans
05:03	06:01	1	Trans
05:03	05:03	1	Trans
05:03	04:02	1	Trans
03:02	06:08	1	Trans
03:02	03:19	1	Trans
03:02	02:03	1	Trans
03:02	06:01	1	Trans
01:02	02:03	1	Trans
05:05	04:01	1	Trans
05:05	06:08	1	Trans
05:01	06:08	1	Trans
01:01	04:01	1	Trans
01:01	06:08	1	Trans
01:01	02:03	1	Trans
03:01	04:01	1	Trans
03:01	05:04	1	Trans
03:01	06:08	1	Trans
03:01	02:03	1	Trans
01:04	04:01	1	Trans
01:04	05:02	1	Trans
01:04	05:04	1	Trans
01:04	06:09	1	Trans
01:04	06:08	1	Trans
01:04	03:19	1	Trans
01:04	02:03	1	Trans
01:04	06:01	1	Trans
03:03	06:08	1	Trans
03:03	02:03	1	Trans

## Sheet: Supplementary Table 3
HLA-DQA1*	HLA-DQB1*	Chi-Square P-value	Complex configuration
02:02	05:01	1e-300	Cis
03:01	105:01	1e-300	Cis
01:04	15:01	1e-300	Cis
04:01	296:01	1.00085e-300	Cis
02:01	17:01	9.59908e-182	Cis
02:01	13:01	4.99166e-139	Cis
02:01	11:01	8.75871e-123	Cis
02:01	10:01	1.08022e-110	Cis
02:01	14:01	1.74054e-105	Cis
02:07	19:01	5.69297e-103	Cis
02:01	09:01	2.88709e-100	Cis
02:01	04:01	7.17658e-89	Cis
01:03	04:01	3.97896e-86	Cis
02:07	85:01	6.71742e-84	Cis
01:03	11:01	1.30787e-40	Cis
01:03	05:01	6.13142e-40	Cis
01:03	01:01	2.23961e-35	Cis
02:01	01:01	9.92662e-29	Cis
02:02	01:01	3.62265e-28	Cis
01:03	17:01	1.64818e-27	Cis
01:03	105:01	7.83658e-25	Cis
01:03	09:01	2.69534e-23	Cis
02:02	04:01	2.59983e-22	Cis
01:03	14:01	2.96002e-21	Cis
02:01	02:01	5.62304e-21	Cis
02:01	03:01	9.22038e-20	Cis
01:03	13:01	1.35352e-18	Cis
02:01	04:02	6.59809e-18	Cis
02:02	02:02	5.98767e-16	Cis
01:03	10:01	2.80524e-15	Cis
01:03	04:02	2.44468e-13	Cis
01:03	03:01	1.35718e-12	Cis
01:03	131:01	3.54905e-12	Cis
01:03	02:01	5.08531e-12	Cis
03:01	40:01	6.54727e-11	Cis
03:01	04:01	2.94512e-10	Cis
02:02	03:01	5.87875e-08	Cis
02:01	05:01	1.53209e-06	Cis
02:01	131:01	1.68188e-06	Cis
02:02	04:02	5.52916e-06	Cis
02:01	26:01	9.79243e-06	Cis
01:03	85:01	1.98092e-05	Cis
01:03	26:01	0.000119281	Cis
03:01	18:01	0.000159869	Cis
03:01	85:01	0.000230286	Cis
01:03	106:01	0.00032065	Trans
02:02	02:01	0.000625482	Trans
01:04	04:01	0.0013224	Trans
02:01	106:01	0.00164852	Trans
02:01	15:01	0.00484879	Trans
03:01	03:01	0.00536316	Trans
02:07	04:01	0.0147354	Trans
02:07	01:01	0.045042	Trans
02:02	15:01	0.046662	Trans
01:03	02:02	0.0566524	Trans
01:04	02:01	0.0574272	Trans
03:01	131:01	0.0643126	Trans
02:01	19:01	0.0696372	Trans
02:01	30:01	0.0719699	Trans
02:02	14:01	0.110683	Trans
02:07	02:01	0.122193	Trans
02:02	19:01	0.15214	Trans
02:07	03:01	0.164622	Trans
01:03	16:01	0.176229	Trans
02:01	105:01	0.219571	Trans
02:02	34:01	0.239479	Trans
01:04	03:01	0.240527	Trans
02:02	18:01	0.284917	Trans
01:04	05:01	0.316593	Trans
02:02	10:01	0.358085	Trans
01:04	17:01	0.374598	Trans
03:01	01:01	0.378082	Trans
01:04	13:01	0.380833	Trans
02:02	85:01	0.413106	Trans
02:02	17:01	0.473031	Trans
01:04	04:02	0.473487	Trans
03:01	13:01	0.476185	Trans
01:04	01:01	0.546104	Trans
04:01	02:01	0.555204	Trans
03:01	04:02	0.564078	Trans
01:04	11:01	0.565927	Trans
01:04	14:01	0.570946	Trans
01:04	10:01	0.620447	Trans
02:07	10:01	0.66805	Trans
01:04	09:01	0.673619	Trans
02:01	16:01	0.677071	Trans
02:02	105:01	0.67827	Trans
01:03	19:01	0.68192	Trans
01:03	18:01	0.70171	Trans
04:01	04:01	0.72676	Trans
01:03	15:01	0.7548	Trans
03:01	09:01	0.783441	Trans
02:02	11:01	0.818565	Trans
03:01	02:01	0.878816	Trans
02:07	17:01	0.938744	Trans
03:01	15:01	0.960712	Trans
02:02	26:01	0.984301	Trans
02:07	05:01	0.987434	Trans
01:04	16:01	0.993674	Trans
02:01	34:01	1	Trans
02:01	296:01	1	Trans
02:01	18:01	1	Trans
02:01	40:01	1	Trans
02:01	414:01	1	Trans
02:01	02:02	1	Trans
02:01	584:01	1	Trans
02:01	85:01	1	Trans
02:07	34:01	1	Trans
02:07	131:01	1	Trans
02:07	14:01	1	Trans
02:07	15:01	1	Trans
02:07	16:01	1	Trans
02:07	296:01	1	Trans
02:07	18:01	1	Trans
02:07	30:01	1	Trans
02:07	13:01	1	Trans
02:07	09:01	1	Trans
02:07	40:01	1	Trans
02:07	105:01	1	Trans
02:07	106:01	1	Trans
02:07	414:01	1	Trans
02:07	02:02	1	Trans
02:07	11:01	1	Trans
02:07	584:01	1	Trans
02:07	26:01	1	Trans
02:07	04:02	1	Trans
01:03	34:01	1	Trans
01:03	296:01	1	Trans
01:03	30:01	1	Trans
01:03	40:01	1	Trans
01:03	414:01	1	Trans
01:03	584:01	1	Trans
04:01	34:01	1	Trans
04:01	131:01	1	Trans
04:01	14:01	1	Trans
04:01	05:01	1	Trans
04:01	19:01	1	Trans
04:01	17:01	1	Trans
04:01	15:01	1	Trans
04:01	16:01	1	Trans
04:01	18:01	1	Trans
04:01	30:01	1	Trans
04:01	10:01	1	Trans
04:01	13:01	1	Trans
04:01	09:01	1	Trans
04:01	40:01	1	Trans
04:01	105:01	1	Trans
04:01	106:01	1	Trans
04:01	414:01	1	Trans
04:01	02:02	1	Trans
04:01	11:01	1	Trans
04:01	03:01	1	Trans
04:01	584:01	1	Trans
04:01	85:01	1	Trans
04:01	26:01	1	Trans
04:01	04:02	1	Trans
04:01	01:01	1	Trans
02:02	131:01	1	Trans
02:02	16:01	1	Trans
02:02	296:01	1	Trans
02:02	30:01	1	Trans
02:02	13:01	1	Trans
02:02	09:01	1	Trans
02:02	40:01	1	Trans
02:02	106:01	1	Trans
02:02	414:01	1	Trans
02:02	584:01	1	Trans
03:01	34:01	1	Trans
03:01	14:01	1	Trans
03:01	05:01	1	Trans
03:01	19:01	1	Trans
03:01	17:01	1	Trans
03:01	16:01	1	Trans
03:01	296:01	1	Trans
03:01	30:01	1	Trans
03:01	10:01	1	Trans
03:01	106:01	1	Trans
03:01	414:01	1	Trans
03:01	02:02	1	Trans
03:01	11:01	1	Trans
03:01	584:01	1	Trans
03:01	26:01	1	Trans
01:04	34:01	1	Trans
01:04	131:01	1	Trans
01:04	19:01	1	Trans
01:04	296:01	1	Trans
01:04	18:01	1	Trans
01:04	30:01	1	Trans
01:04	40:01	1	Trans
01:04	105:01	1	Trans
01:04	106:01	1	Trans
01:04	414:01	1	Trans
01:04	02:02	1	Trans
01:04	584:01	1	Trans
01:04	85:01	1	Trans
01:04	26:01	1	Trans

## Sheet: Supplementary Table 4
HLA	Performance	Metric name	Locus
A-01:01	0.7254	balanced accuracy	A
A-01:01	0.4655	Recall	A
A-01:01	0.931	Precision	A
A-02:01	0.831	balanced accuracy	A
A-02:01	0.7075	Recall	A
A-02:01	0.9494	Precision	A
A-03:01	0.6793	balanced accuracy	A
A-03:01	0.3725	Recall	A
A-03:01	0.9048	Precision	A
A-11:01	0.8066	balanced accuracy	A
A-11:01	0.625	Recall	A
A-11:01	0.8824	Precision	A
A-24:02	0.6607	balanced accuracy	A
A-24:02	0.3333	Recall	A
A-24:02	0.8182	Precision	A
A-32:01	0.7913	balanced accuracy	A
A-32:01	0.5882	Recall	A
A-32:01	0.9091	Precision	A
A-68:01	0.7252	balanced accuracy	A
A-68:01	0.4615	Recall	A
A-68:01	0.75	Precision	A
B-07:02	0.7044	balanced accuracy	B
B-07:02	0.4222	Recall	B
B-07:02	0.9048	Precision	B
B-08:01	0.6603	balanced accuracy	B
B-08:01	0.3333	Recall	B
B-08:01	0.8571	Precision	B
B-13:02	0.5761	balanced accuracy	B
B-13:02	0.1579	Recall	B
B-13:02	0.75	Precision	B
B-15:01	0.6742	balanced accuracy	B
B-15:01	0.3667	Recall	B
B-15:01	0.7857	Precision	B
B-18:01	0.7472	balanced accuracy	B
B-18:01	0.5	Recall	B
B-18:01	0.8889	Precision	B
B-27:05	0.7784	balanced accuracy	B
B-27:05	0.5625	Recall	B
B-27:05	0.9	Precision	B
B-35:01	0.602	balanced accuracy	B
B-35:01	0.2273	Recall	B
B-35:01	0.5556	Precision	B
B-40:01	0.6847	balanced accuracy	B
B-40:01	0.381	Recall	B
B-40:01	0.8	Precision	B
B-44:02	0.6713	balanced accuracy	B
B-44:02	0.3548	Recall	B
B-44:02	0.8462	Precision	B
B-51:01	0.7828	balanced accuracy	B
B-51:01	0.5833	Recall	B
B-51:01	0.8235	Precision	B
B-57:01	0.6373	balanced accuracy	B
B-57:01	0.2857	Recall	B
B-57:01	0.6667	Precision	B
C-01:02	0.7473	balanced accuracy	C
C-01:02	0.5	Recall	C
C-01:02	0.8571	Precision	C
C-02:02	0.6869	balanced accuracy	C
C-02:02	0.3913	Recall	C
C-02:02	0.75	Precision	C
C-03:03	0.5798	balanced accuracy	C
C-03:03	0.1765	Recall	C
C-03:03	0.5	Precision	C
C-03:04	0.6252	balanced accuracy	C
C-03:04	0.2632	Recall	C
C-03:04	0.8333	Precision	C
C-04:01	0.6185	balanced accuracy	C
C-04:01	0.2564	Recall	C
C-04:01	0.7692	Precision	C
C-05:01	0.6439	balanced accuracy	C
C-05:01	0.3	Recall	C
C-05:01	0.8182	Precision	C
C-06:02	0.7459	balanced accuracy	C
C-06:02	0.5116	Recall	C
C-06:02	0.88	Precision	C
C-07:01	0.6482	balanced accuracy	C
C-07:01	0.3036	Recall	C
C-07:01	0.9444	Precision	C
C-07:02	0.7448	balanced accuracy	C
C-07:02	0.5102	Recall	C
C-07:02	0.8929	Precision	C
C-12:03	0.5895	balanced accuracy	C
C-12:03	0.1905	Recall	C
C-12:03	0.6667	Precision	C
DPA1-01:03	0.8691	balanced accuracy	DPA1
DPA1-01:03	0.7382	Recall	DPA1
DPA1-01:03	1	Precision	DPA1
DPA1-02:01	0.5685	balanced accuracy	DPA1
DPA1-02:01	0.15	Recall	DPA1
DPA1-02:01	0.75	Precision	DPA1
DPB1-01:01	0.6277	balanced accuracy	DPB1
DPB1-01:01	0.2667	Recall	DPB1
DPB1-01:01	0.6667	Precision	DPB1
DPB1-02:01	0.6842	balanced accuracy	DPB1
DPB1-02:01	0.3958	Recall	DPB1
DPB1-02:01	0.8261	Precision	DPB1
DPB1-03:01	0.8301	balanced accuracy	DPB1
DPB1-03:01	0.6875	Recall	DPB1
DPB1-03:01	0.8919	Precision	DPB1
DPB1-04:01	0.8333	balanced accuracy	DPB1
DPB1-04:01	0.7852	Recall	DPB1
DPB1-04:01	0.9381	Precision	DPB1
DPB1-04:02	0.7143	balanced accuracy	DPB1
DPB1-04:02	0.4419	Recall	DPB1
DPB1-04:02	0.9048	Precision	DPB1
DQA1-01:01	0.7995	balanced accuracy	DQA1
DQA1-01:01	0.625	Recall	DQA1
DQA1-01:01	0.8621	Precision	DQA1
DQA1-01:02	0.6146	balanced accuracy	DQA1
DQA1-01:02	0.2687	Recall	DQA1
DQA1-01:02	0.7826	Precision	DQA1
DQA1-01:03	0.571	balanced accuracy	DQA1
DQA1-01:03	0.1538	Recall	DQA1
DQA1-01:03	0.6667	Precision	DQA1
DQA1-02:01	0.5973	balanced accuracy	DQA1
DQA1-02:01	0.2083	Recall	DQA1
DQA1-02:01	0.8333	Precision	DQA1
DQA1-03:01	0.606	balanced accuracy	DQA1
DQA1-03:01	0.25	Recall	DQA1
DQA1-03:01	0.6	Precision	DQA1
DQA1-03:03	0.4972	balanced accuracy	DQA1
DQA1-03:03	0	Recall	DQA1
DQA1-03:03	0	Precision	DQA1
DQA1-04:01	0.7756	balanced accuracy	DQA1
DQA1-04:01	0.5625	Recall	DQA1
DQA1-04:01	0.8182	Precision	DQA1
DQA1-05:01	0.6778	balanced accuracy	DQA1
DQA1-05:01	0.4118	Recall	DQA1
DQA1-05:01	0.6087	Precision	DQA1
DQA1-05:05	0.5242	balanced accuracy	DQA1
DQA1-05:05	0.0484	Recall	DQA1
DQA1-05:05	1	Precision	DQA1
DQB1-02:01	0.7009	balanced accuracy	DQB1
DQB1-02:01	0.4706	Recall	DQB1
DQB1-02:01	0.5926	Precision	DQB1
DQB1-02:02	0.5111	balanced accuracy	DQB1
DQB1-02:02	0.0286	Recall	DQB1
DQB1-02:02	0.5	Precision	DQB1
DQB1-03:01	0.5882	balanced accuracy	DQB1
DQB1-03:01	0.2025	Recall	DQB1
DQB1-03:01	0.8421	Precision	DQB1
DQB1-03:02	0.6121	balanced accuracy	DQB1
DQB1-03:02	0.2432	Recall	DQB1
DQB1-03:02	0.75	Precision	DQB1
DQB1-03:03	0.5266	balanced accuracy	DQB1
DQB1-03:03	0.0588	Recall	DQB1
DQB1-03:03	0.5	Precision	DQB1
DQB1-04:02	0.8069	balanced accuracy	DQB1
DQB1-04:02	0.625	Recall	DQB1
DQB1-04:02	0.8333	Precision	DQB1
DQB1-05:01	0.7878	balanced accuracy	DQB1
DQB1-05:01	0.5952	Recall	DQB1
DQB1-05:01	0.8929	Precision	DQB1
DQB1-06:02	0.5917	balanced accuracy	DQB1
DQB1-06:02	0.2115	Recall	DQB1
DQB1-06:02	0.7333	Precision	DQB1
DQB1-06:03	0.5895	balanced accuracy	DQB1
DQB1-06:03	0.1905	Recall	DQB1
DQB1-06:03	0.6667	Precision	DQB1
DQB1-06:04	0.6675	balanced accuracy	DQB1
DQB1-06:04	0.3571	Recall	DQB1
DQB1-06:04	0.5556	Precision	DQB1
DR-01:01	0.6906	balanced accuracy	DR
DR-01:01	0.4	Recall	DR
DR-01:01	0.8235	Precision	DR
DR-03:01	0.6439	balanced accuracy	DR
DR-03:01	0.2941	Recall	DR
DR-03:01	0.9091	Precision	DR
DR-04:01	0.6702	balanced accuracy	DR
DR-04:01	0.3529	Recall	DR
DR-04:01	0.8571	Precision	DR
DR-07:01	0.7189	balanced accuracy	DR
DR-07:01	0.4583	Recall	DR
DR-07:01	0.88	Precision	DR
DR-11:01	0.6538	balanced accuracy	DR
DR-11:01	0.3077	Recall	DR
DR-11:01	1	Precision	DR
DR-13:01	0.5923	balanced accuracy	DR
DR-13:01	0.1905	Recall	DR
DR-13:01	0.8	Precision	DR
DR-13:02	0.6916	balanced accuracy	DR
DR-13:02	0.4	Recall	DR
DR-13:02	0.6667	Precision	DR
DR-15:01	0.5837	balanced accuracy	DR
DR-15:01	0.1818	Recall	DR
DR-15:01	0.8333	Precision	DR

## Sheet: Supplementary Table 5
HLA	Performance	Metric name	Locus
A-11:01	0.955	balanced accuracy	A
A-11:01	0.909	Recall	A
A-11:01	1	Precision	A
A-24:02	0.954	balanced accuracy	A
A-24:02	0.929	Recall	A
A-24:02	0.929	Precision	A
A-68:01	0.9	balanced accuracy	A
A-68:01	0.8	Recall	A
A-68:01	1	Precision	A
A-01:01	0.949	balanced accuracy	A
A-01:01	0.941	Recall	A
A-01:01	0.889	Precision	A
A-02:01	0.984	balanced accuracy	A
A-02:01	0.968	Recall	A
A-02:01	1	Precision	A
A-26:01	1	balanced accuracy	A
A-26:01	1	Recall	A
A-26:01	1	Precision	A
A-03:01	0.879	balanced accuracy	A
A-03:01	0.8	Recall	A
A-03:01	0.857	Precision	A
B-14:02	0.75	balanced accuracy	B
B-14:02	0.5	Recall	B
B-14:02	1	Precision	B
B-07:02	0.906	balanced accuracy	B
B-07:02	0.875	Recall	B
B-07:02	0.824	Precision	B
B-44:02	0.697	balanced accuracy	B
B-44:02	0.5	Recall	B
B-44:02	0.333	Precision	B
B-35:01	0.983	balanced accuracy	B
B-35:01	1	Recall	B
B-35:01	0.6	Precision	B
B-40:01	0.833	balanced accuracy	B
B-40:01	0.667	Recall	B
B-40:01	1	Precision	B
B-15:01	0.981	balanced accuracy	B
B-15:01	1	Recall	B
B-15:01	0.846	Precision	B
B-18:01	0.75	balanced accuracy	B
B-18:01	0.5	Recall	B
B-18:01	1	Precision	B
B-08:01	0.767	balanced accuracy	B
B-08:01	0.533	Recall	B
B-08:01	1	Precision	B
B-57:01	0.867	balanced accuracy	B
B-57:01	0.75	Recall	B
B-57:01	0.75	Precision	B
B-51:01	0.944	balanced accuracy	B
B-51:01	0.889	Recall	B
B-51:01	1	Precision	B
B-44:03	0.667	balanced accuracy	B
B-44:03	0.333	Recall	B
B-44:03	1	Precision	B
C-08:02	0.875	balanced accuracy	C
C-08:02	0.75	Recall	C
C-08:02	1	Precision	C
C-07:02	0.821	balanced accuracy	C
C-07:02	0.667	Recall	C
C-07:02	0.933	Precision	C
C-06:02	1	balanced accuracy	C
C-06:02	1	Recall	C
C-06:02	1	Precision	C
C-03:04	0.77	balanced accuracy	C
C-03:04	0.636	Recall	C
C-03:04	0.583	Precision	C
C-07:01	0.839	balanced accuracy	C
C-07:01	0.722	Recall	C
C-07:01	0.867	Precision	C
C-05:01	0.696	balanced accuracy	C
C-05:01	0.429	Recall	C
C-05:01	0.6	Precision	C
C-02:02	0.867	balanced accuracy	C
C-02:02	0.75	Recall	C
C-02:02	0.75	Precision	C
C-12:03	0.733	balanced accuracy	C
C-12:03	0.5	Recall	C
C-12:03	0.5	Precision	C
C-04:01	0.88	balanced accuracy	C
C-04:01	0.778	Recall	C
C-04:01	0.875	Precision	C
C-03:03	0.715	balanced accuracy	C
C-03:03	0.5	Recall	C
C-03:03	0.429	Precision	C
C-01:02	0.833	balanced accuracy	C
C-01:02	0.667	Recall	C
C-01:02	1	Precision	C
DR-01:01	0.839	balanced accuracy	DR
DR-01:01	0.75	Recall	DR
DR-01:01	0.6	Precision	DR
DR-15:01	0.906	balanced accuracy	DR
DR-15:01	0.833	Recall	DR
DR-15:01	0.938	Precision	DR
DR-07:01	1	balanced accuracy	DR
DR-07:01	1	Recall	DR
DR-07:01	1	Precision	DR
DR-13:01	0.848	balanced accuracy	DR
DR-13:01	0.714	Recall	DR
DR-13:01	0.833	Precision	DR
DR-04:01	0.939	balanced accuracy	DR
DR-04:01	0.917	Recall	DR
DR-04:01	0.846	Precision	DR
DR-03:01	0.846	balanced accuracy	DR
DR-03:01	0.692	Recall	DR
DR-03:01	1	Precision	DR
DR-11:01	0.891	balanced accuracy	DR
DR-11:01	0.8	Recall	DR
DR-11:01	0.8	Precision	DR
DQ-02:01+03:03	0.667	balanced accuracy	DQ
DQ-02:01+03:03	0.333	Recall	DQ
DQ-02:01+03:03	1	Precision	DQ
DQ-03:01+03:02	0.801	balanced accuracy	DQ
DQ-03:01+03:02	0.643	Recall	DQ
DQ-03:01+03:02	0.818	Precision	DQ
DQ-05:01+02:01	0.749	balanced accuracy	DQ
DQ-05:01+02:01	0.538	Recall	DQ
DQ-05:01+02:01	0.778	Precision	DQ
DQ-01:02+02:01	0.6	balanced accuracy	DQ
DQ-01:02+02:01	0.25	Recall	DQ
DQ-01:02+02:01	0.25	Precision	DQ
DQ-01:03+06:03	0.92	balanced accuracy	DQ
DQ-01:03+06:03	0.857	Recall	DQ
DQ-01:03+06:03	0.857	Precision	DQ
DQ-03:01+03:01	0.625	balanced accuracy	DQ
DQ-03:01+03:01	0.25	Recall	DQ
DQ-03:01+03:01	1	Precision	DQ
DQ-01:02+06:02	0.919	balanced accuracy	DQ
DQ-01:02+06:02	0.882	Recall	DQ
DQ-01:02+06:02	0.882	Precision	DQ
DQ-05:01+06:02	0.492	balanced accuracy	DQ
DQ-05:01+06:02	0	Recall	DQ
DQ-05:01+06:02	0	Precision	DQ
DQ-05:01+03:01	0.566	balanced accuracy	DQ
DQ-05:01+03:01	0.25	Recall	DQ
DQ-05:01+03:01	0.125	Precision	DQ
DQ-02:01+02:02	0.571	balanced accuracy	DQ
DQ-02:01+02:02	0.143	Recall	DQ
DQ-02:01+02:02	1	Precision	DQ
DQ-01:01+05:01	0.875	balanced accuracy	DQ
DQ-01:01+05:01	0.75	Recall	DQ
DQ-01:01+05:01	1	Precision	DQ
DQ-01:02+03:01	0.5	balanced accuracy	DQ
DQ-01:02+03:01	0	Recall	DQ
DQ-01:02+03:01	0	Precision	DQ
DQ-03:03+03:01	0.5	balanced accuracy	DQ
DQ-03:03+03:01	0	Recall	DQ
DQ-03:03+03:01	0	Precision	DQ
DQ-05:05+03:01	0.654	balanced accuracy	DQ
DQ-05:05+03:01	0.308	Recall	DQ
DQ-05:05+03:01	1	Precision	DQ
DP-02:01+04:01	0.636	balanced accuracy	DP
DP-02:01+04:01	0.273	Recall	DP
DP-02:01+04:01	1	Precision	DP
DP-01:03+04:01	1	balanced accuracy	DP
DP-01:03+04:01	1	Recall	DP
DP-01:03+04:01	1	Precision	DP
DP-01:03+03:01	0.983	balanced accuracy	DP
DP-01:03+03:01	1	Recall	DP
DP-01:03+03:01	0.714	Precision	DP
DP-01:03+04:02	0.991	balanced accuracy	DP
DP-01:03+04:02	1	Recall	DP
DP-01:03+04:02	0.909	Precision	DP
DP-01:03+02:01	0.907	balanced accuracy	DP
DP-01:03+02:01	0.833	Recall	DP
DP-01:03+02:01	0.909	Precision	DP
DP-01:03+01:01	0.839	balanced accuracy	DP
DP-01:03+01:01	0.714	Recall	DP
DP-01:03+01:01	0.714	Precision	DP

## Sheet: Supplementary Table 6
HLA	Performance	Metric name	Locus
A-01:01	0.6528	balanced accuracy	A
A-01:01	0.3276	Recall	A
A-01:01	0.8636	Precision	A
A-02:01	0.7696	balanced accuracy	A
A-02:01	0.6415	Recall	A
A-02:01	0.8831	Precision	A
A-03:01	0.6464	balanced accuracy	A
A-03:01	0.3137	Recall	A
A-03:01	0.8421	Precision	A
A-11:01	0.7174	balanced accuracy	A
A-11:01	0.4583	Recall	A
A-11:01	0.7333	Precision	A
A-24:02	0.6983	balanced accuracy	A
A-24:02	0.4444	Recall	A
A-24:02	0.6	Precision	A
A-32:01	0.6329	balanced accuracy	A
A-32:01	0.2941	Recall	A
A-32:01	0.5	Precision	A
A-68:01	0.5164	balanced accuracy	A
A-68:01	0.0769	Recall	A
A-68:01	0.1111	Precision	A
B-07:02	0.6943	balanced accuracy	B
B-07:02	0.4222	Recall	B
B-07:02	0.7917	Precision	B
B-08:01	0.6433	balanced accuracy	B
B-08:01	0.3056	Recall	B
B-08:01	0.7857	Precision	B
B-13:02	0.5263	balanced accuracy	B
B-13:02	0.0526	Recall	B
B-13:02	1	Precision	B
B-15:01	0.7453	balanced accuracy	B
B-15:01	0.5333	Recall	B
B-15:01	0.6957	Precision	B
B-18:01	0.8125	balanced accuracy	B
B-18:01	0.625	Recall	B
B-18:01	1	Precision	B
B-27:05	0.6963	balanced accuracy	B
B-27:05	0.4375	Recall	B
B-27:05	0.4667	Precision	B
B-35:01	0.6842	balanced accuracy	B
B-35:01	0.4091	Recall	B
B-35:01	0.5625	Precision	B
B-40:01	0.7236	balanced accuracy	B
B-40:01	0.4762	Recall	B
B-40:01	0.6667	Precision	B
B-44:02	0.6237	balanced accuracy	B
B-44:02	0.2903	Recall	B
B-44:02	0.5625	Precision	B
B-51:01	0.5716	balanced accuracy	B
B-51:01	0.1667	Recall	B
B-51:01	0.5	Precision	B
B-57:01	0.5933	balanced accuracy	B
B-57:01	0.2143	Recall	B
B-57:01	0.375	Precision	B
C-01:02	0.5307	balanced accuracy	C
C-01:02	0.0833	Recall	C
C-01:02	0.2	Precision	C
C-02:02	0.607	balanced accuracy	C
C-02:02	0.2609	Recall	C
C-02:02	0.4286	Precision	C
C-03:03	0.5125	balanced accuracy	C
C-03:03	0.0588	Recall	C
C-03:03	0.1429	Precision	C
C-03:04	0.5597	balanced accuracy	C
C-03:04	0.1579	Recall	C
C-03:04	0.5	Precision	C
C-04:01	0.6153	balanced accuracy	C
C-04:01	0.2564	Recall	C
C-04:01	0.7143	Precision	C
C-05:01	0.5028	balanced accuracy	C
C-05:01	0.0667	Recall	C
C-05:01	0.1667	Precision	C
C-06:02	0.5881	balanced accuracy	C
C-06:02	0.2093	Recall	C
C-06:02	0.6429	Precision	C
C-07:01	0.639	balanced accuracy	C
C-07:01	0.3214	Recall	C
C-07:01	0.75	Precision	C
C-07:02	0.6528	balanced accuracy	C
C-07:02	0.3469	Recall	C
C-07:02	0.7391	Precision	C
C-12:03	0.6284	balanced accuracy	C
C-12:03	0.2857	Recall	C
C-12:03	0.5455	Precision	C
DPA1-01:03	0.7129	balanced accuracy	DPA1
DPA1-01:03	0.7592	Recall	DPA1
DPA1-01:03	0.9932	Precision	DPA1
DPA1-02:01	0.4865	balanced accuracy	DPA1
DPA1-02:01	0.025	Recall	DPA1
DPA1-02:01	0.1111	Precision	DPA1
DPB1-01:01	0.6166	balanced accuracy	DPB1
DPB1-01:01	0.2667	Recall	DPB1
DPB1-01:01	0.4	Precision	DPB1
DPB1-02:01	0.6391	balanced accuracy	DPB1
DPB1-02:01	0.3125	Recall	DPB1
DPB1-02:01	0.75	Precision	DPB1
DPB1-03:01	0.6808	balanced accuracy	DPB1
DPB1-03:01	0.3958	Recall	DPB1
DPB1-03:01	0.7917	Precision	DPB1
DPB1-04:01	0.7062	balanced accuracy	DPB1
DPB1-04:01	0.7852	Recall	DPB1
DPB1-04:01	0.8281	Precision	DPB1
DPB1-04:02	0.6844	balanced accuracy	DPB1
DPB1-04:02	0.3953	Recall	DPB1
DPB1-04:02	0.8095	Precision	DPB1
DQA1-01:01	0.7028	balanced accuracy	DQA1
DQA1-01:01	0.425	Recall	DQA1
DQA1-01:01	0.85	Precision	DQA1
DQA1-01:02	0.67	balanced accuracy	DQA1
DQA1-01:02	0.403	Recall	DQA1
DQA1-01:02	0.7714	Precision	DQA1
DQA1-01:03	0.6005	balanced accuracy	DQA1
DQA1-01:03	0.2308	Recall	DQA1
DQA1-01:03	0.5455	Precision	DQA1
DQA1-02:01	0.542	balanced accuracy	DQA1
DQA1-02:01	0.125	Recall	DQA1
DQA1-02:01	0.5	Precision	DQA1
DQA1-03:01	0.5921	balanced accuracy	DQA1
DQA1-03:01	0.2222	Recall	DQA1
DQA1-03:01	0.5714	Precision	DQA1
DQA1-03:03	0.4858	balanced accuracy	DQA1
DQA1-03:03	0	Recall	DQA1
DQA1-03:03	0	Precision	DQA1
DQA1-04:01	0.5172	balanced accuracy	DQA1
DQA1-04:01	0.0625	Recall	DQA1
DQA1-04:01	0.1667	Precision	DQA1
DQA1-05:01	0.5726	balanced accuracy	DQA1
DQA1-05:01	0.1765	Recall	DQA1
DQA1-05:01	0.5455	Precision	DQA1
DQA1-05:05	0.5252	balanced accuracy	DQA1
DQA1-05:05	0.0806	Recall	DQA1
DQA1-05:05	0.5556	Precision	DQA1
DQB1-02:01	0.5726	balanced accuracy	DQB1
DQB1-02:01	0.1765	Recall	DQB1
DQB1-02:01	0.5455	Precision	DQB1
DQB1-02:02	0.4954	balanced accuracy	DQB1
DQB1-02:02	0.0286	Recall	DQB1
DQB1-02:02	0.1429	Precision	DQB1
DQB1-03:01	0.5056	balanced accuracy	DQB1
DQB1-03:01	0.0633	Recall	DQB1
DQB1-03:01	0.4545	Precision	DQB1
DQB1-03:02	0.5922	balanced accuracy	DQB1
DQB1-03:02	0.2162	Recall	DQB1
DQB1-03:02	0.6154	Precision	DQB1
DQB1-03:03	0.595	balanced accuracy	DQB1
DQB1-03:03	0.2353	Recall	DQB1
DQB1-03:03	0.3333	Precision	DQB1
DQB1-04:02	0.5172	balanced accuracy	DQB1
DQB1-04:02	0.0625	Recall	DQB1
DQB1-04:02	0.1667	Precision	DQB1
DQB1-05:01	0.7077	balanced accuracy	DQB1
DQB1-05:01	0.4286	Recall	DQB1
DQB1-05:01	0.9	Precision	DQB1
DQB1-06:02	0.6763	balanced accuracy	DQB1
DQB1-06:02	0.4231	Recall	DQB1
DQB1-06:02	0.6875	Precision	DQB1
DQB1-06:03	0.6284	balanced accuracy	DQB1
DQB1-06:03	0.2857	Recall	DQB1
DQB1-06:03	0.5455	Precision	DQB1
DQB1-06:04	0.629	balanced accuracy	DQB1
DQB1-06:04	0.2857	Recall	DQB1
DQB1-06:04	0.4444	Precision	DQB1
DR-01:01	0.8128	balanced accuracy	DR
DR-01:01	0.6571	Recall	DR
DR-01:01	0.8214	Precision	DR
DR-03:01	0.6189	balanced accuracy	DR
DR-03:01	0.2941	Recall	DR
DR-03:01	0.5263	Precision	DR
DR-04:01	0.6283	balanced accuracy	DR
DR-04:01	0.2941	Recall	DR
DR-04:01	0.625	Precision	DR
DR-07:01	0.6739	balanced accuracy	DR
DR-07:01	0.3958	Recall	DR
DR-07:01	0.7308	Precision	DR
DR-11:01	0.5896	balanced accuracy	DR
DR-11:01	0.2308	Recall	DR
DR-11:01	0.5294	Precision	DR
DR-13:01	0.557	balanced accuracy	DR
DR-13:01	0.1429	Recall	DR
DR-13:01	0.375	Precision	DR
DR-13:02	0.686	balanced accuracy	DR
DR-13:02	0.4	Recall	DR
DR-13:02	0.5455	Precision	DR
DR-15:01	0.6112	balanced accuracy	DR
DR-15:01	0.2727	Recall	DR
DR-15:01	0.6818	Precision	DR

## Sheet: Supplementary Table 7
HLA	Performance	Metric name	Tool name
A*11:01	0.708	Balanced accuracy	HLAGuessr
A*11:01	0.455	Recall	HLAGuessr
A*11:01	0.714	Precision	HLAGuessr
A*24:02	0.908	Balanced accuracy	HLAGuessr
A*24:02	0.857	Recall	HLAGuessr
A*24:02	0.857	Precision	HLAGuessr
A*68:01	0.974	Balanced accuracy	HLAGuessr
A*68:01	1	Recall	HLAGuessr
A*68:01	0.625	Precision	HLAGuessr
A*01:01	0.871	Balanced accuracy	HLAGuessr
A*01:01	0.765	Recall	HLAGuessr
A*01:01	0.929	Precision	HLAGuessr
A*02:01	0.888	Balanced accuracy	HLAGuessr
A*02:01	0.839	Recall	HLAGuessr
A*02:01	0.929	Precision	HLAGuessr
A*26:01	1	Balanced accuracy	HLAGuessr
A*26:01	1	Recall	HLAGuessr
A*26:01	1	Precision	HLAGuessr
A*03:01	0.923	Balanced accuracy	HLAGuessr
A*03:01	0.867	Recall	HLAGuessr
A*03:01	0.929	Precision	HLAGuessr
B*14:02	0.992	Balanced accuracy	HLAGuessr
B*14:02	1	Recall	HLAGuessr
B*14:02	0.8	Precision	HLAGuessr
B*07:02	0.906	Balanced accuracy	HLAGuessr
B*07:02	0.813	Recall	HLAGuessr
B*07:02	1	Precision	HLAGuessr
B*44:02	0.649	Balanced accuracy	HLAGuessr
B*44:02	0.333	Recall	HLAGuessr
B*44:02	0.5	Precision	HLAGuessr
B*35:01	0.983	Balanced accuracy	HLAGuessr
B*35:01	1	Recall	HLAGuessr
B*35:01	0.6	Precision	HLAGuessr
B*40:01	0.778	Balanced accuracy	HLAGuessr
B*40:01	0.556	Recall	HLAGuessr
B*40:01	1	Precision	HLAGuessr
B*15:01	0.945	Balanced accuracy	HLAGuessr
B*15:01	0.909	Recall	HLAGuessr
B*15:01	0.909	Precision	HLAGuessr
B*18:01	0.875	Balanced accuracy	HLAGuessr
B*18:01	0.75	Recall	HLAGuessr
B*18:01	1	Precision	HLAGuessr
B*08:01	0.779	Balanced accuracy	HLAGuessr
B*08:01	0.6	Recall	HLAGuessr
B*08:01	0.818	Precision	HLAGuessr
B*51:01	0.824	Balanced accuracy	HLAGuessr
B*51:01	0.667	Recall	HLAGuessr
B*51:01	0.857	Precision	HLAGuessr
B*44:03	0.833	Balanced accuracy	HLAGuessr
B*44:03	0.667	Recall	HLAGuessr
B*44:03	1	Precision	HLAGuessr
C*08:02	0.858	Balanced accuracy	HLAGuessr
C*08:02	0.75	Recall	HLAGuessr
C*08:02	0.6	Precision	HLAGuessr
C*07:02	0.798	Balanced accuracy	HLAGuessr
C*07:02	0.619	Recall	HLAGuessr
C*07:02	0.929	Precision	HLAGuessr
C*06:02	0.807	Balanced accuracy	HLAGuessr
C*06:02	0.667	Recall	HLAGuessr
C*06:02	0.571	Precision	HLAGuessr
C*03:04	0.744	Balanced accuracy	HLAGuessr
C*03:04	0.545	Recall	HLAGuessr
C*03:04	0.667	Precision	HLAGuessr
C*07:01	0.822	Balanced accuracy	HLAGuessr
C*07:01	0.667	Recall	HLAGuessr
C*07:01	0.923	Precision	HLAGuessr
C*05:01	0.625	Balanced accuracy	HLAGuessr
C*05:01	0.286	Recall	HLAGuessr
C*05:01	0.5	Precision	HLAGuessr
C*02:02	0.975	Balanced accuracy	HLAGuessr
C*02:02	1	Recall	HLAGuessr
C*02:02	0.571	Precision	HLAGuessr
C*12:03	0.742	Balanced accuracy	HLAGuessr
C*12:03	0.5	Recall	HLAGuessr
C*12:03	0.667	Precision	HLAGuessr
C*04:01	0.75	Balanced accuracy	HLAGuessr
C*04:01	0.556	Recall	HLAGuessr
C*04:01	0.625	Precision	HLAGuessr
C*03:03	0.689	Balanced accuracy	HLAGuessr
C*03:03	0.5	Recall	HLAGuessr
C*03:03	0.3	Precision	HLAGuessr
DRB1*01:01	0.875	Balanced accuracy	HLAGuessr
DRB1*01:01	0.75	Recall	HLAGuessr
DRB1*01:01	1	Precision	HLAGuessr
DRB1*15:01	0.861	Balanced accuracy	HLAGuessr
DRB1*15:01	0.722	Recall	HLAGuessr
DRB1*15:01	1	Precision	HLAGuessr
DRB1*07:01	0.955	Balanced accuracy	HLAGuessr
DRB1*07:01	0.909	Recall	HLAGuessr
DRB1*07:01	1	Precision	HLAGuessr
DRB1*13:01	0.777	Balanced accuracy	HLAGuessr
DRB1*13:01	0.571	Recall	HLAGuessr
DRB1*13:01	0.8	Precision	HLAGuessr
DRB1*04:01	0.907	Balanced accuracy	HLAGuessr
DRB1*04:01	0.833	Recall	HLAGuessr
DRB1*04:01	0.909	Precision	HLAGuessr
DRB1*03:01	0.923	Balanced accuracy	HLAGuessr
DRB1*03:01	0.846	Recall	HLAGuessr
DRB1*03:01	1	Precision	HLAGuessr
DRB1*11:01	0.9	Balanced accuracy	HLAGuessr
DRB1*11:01	0.8	Recall	HLAGuessr
DRB1*11:01	1	Precision	HLAGuessr
A*11:01	0.955	Balanced accuracy	TCR2HLA
A*11:01	0.909	Recall	TCR2HLA
A*11:01	1	Precision	TCR2HLA
A*24:02	0.954	Balanced accuracy	TCR2HLA
A*24:02	0.929	Recall	TCR2HLA
A*24:02	0.929	Precision	TCR2HLA
A*68:01	0.9	Balanced accuracy	TCR2HLA
A*68:01	0.8	Recall	TCR2HLA
A*68:01	1	Precision	TCR2HLA
A*01:01	0.949	Balanced accuracy	TCR2HLA
A*01:01	0.941	Recall	TCR2HLA
A*01:01	0.889	Precision	TCR2HLA
A*02:01	0.984	Balanced accuracy	TCR2HLA
A*02:01	0.968	Recall	TCR2HLA
A*02:01	1	Precision	TCR2HLA
A*26:01	1	Balanced accuracy	TCR2HLA
A*26:01	1	Recall	TCR2HLA
A*26:01	1	Precision	TCR2HLA
A*03:01	0.879	Balanced accuracy	TCR2HLA
A*03:01	0.8	Recall	TCR2HLA
A*03:01	0.857	Precision	TCR2HLA
B*14:02	0.75	Balanced accuracy	TCR2HLA
B*14:02	0.5	Recall	TCR2HLA
B*14:02	1	Precision	TCR2HLA
B*07:02	0.906	Balanced accuracy	TCR2HLA
B*07:02	0.875	Recall	TCR2HLA
B*07:02	0.824	Precision	TCR2HLA
B*44:02	0.697	Balanced accuracy	TCR2HLA
B*44:02	0.5	Recall	TCR2HLA
B*44:02	0.333	Precision	TCR2HLA
B*35:01	0.983	Balanced accuracy	TCR2HLA
B*35:01	1	Recall	TCR2HLA
B*35:01	0.6	Precision	TCR2HLA
B*40:01	0.833	Balanced accuracy	TCR2HLA
B*40:01	0.667	Recall	TCR2HLA
B*40:01	1	Precision	TCR2HLA
B*15:01	0.981	Balanced accuracy	TCR2HLA
B*15:01	1	Recall	TCR2HLA
B*15:01	0.846	Precision	TCR2HLA
B*18:01	0.75	Balanced accuracy	TCR2HLA
B*18:01	0.5	Recall	TCR2HLA
B*18:01	1	Precision	TCR2HLA
B*08:01	0.767	Balanced accuracy	TCR2HLA
B*08:01	0.533	Recall	TCR2HLA
B*08:01	1	Precision	TCR2HLA
B*57:01	0.867	Balanced accuracy	TCR2HLA
B*57:01	0.75	Recall	TCR2HLA
B*57:01	0.75	Precision	TCR2HLA
B*51:01	0.944	Balanced accuracy	TCR2HLA
B*51:01	0.889	Recall	TCR2HLA
B*51:01	1	Precision	TCR2HLA
B*44:03	0.667	Balanced accuracy	TCR2HLA
B*44:03	0.333	Recall	TCR2HLA
B*44:03	1	Precision	TCR2HLA
C*08:02	0.875	Balanced accuracy	TCR2HLA
C*08:02	0.75	Recall	TCR2HLA
C*08:02	1	Precision	TCR2HLA
C*07:02	0.821	Balanced accuracy	TCR2HLA
C*07:02	0.667	Recall	TCR2HLA
C*07:02	0.933	Precision	TCR2HLA
C*06:02	1	Balanced accuracy	TCR2HLA
C*06:02	1	Recall	TCR2HLA
C*06:02	1	Precision	TCR2HLA
C*03:04	0.77	Balanced accuracy	TCR2HLA
C*03:04	0.636	Recall	TCR2HLA
C*03:04	0.583	Precision	TCR2HLA
C*07:01	0.839	Balanced accuracy	TCR2HLA
C*07:01	0.722	Recall	TCR2HLA
C*07:01	0.867	Precision	TCR2HLA
C*05:01	0.696	Balanced accuracy	TCR2HLA
C*05:01	0.429	Recall	TCR2HLA
C*05:01	0.6	Precision	TCR2HLA
C*02:02	0.867	Balanced accuracy	TCR2HLA
C*02:02	0.75	Recall	TCR2HLA
C*02:02	0.75	Precision	TCR2HLA
C*12:03	0.733	Balanced accuracy	TCR2HLA
C*12:03	0.5	Recall	TCR2HLA
C*12:03	0.5	Precision	TCR2HLA
C*04:01	0.88	Balanced accuracy	TCR2HLA
C*04:01	0.778	Recall	TCR2HLA
C*04:01	0.875	Precision	TCR2HLA
C*03:03	0.715	Balanced accuracy	TCR2HLA
C*03:03	0.5	Recall	TCR2HLA
C*03:03	0.429	Precision	TCR2HLA
C*01:02	0.833	Balanced accuracy	TCR2HLA
C*01:02	0.667	Recall	TCR2HLA
C*01:02	1	Precision	TCR2HLA
DRB1*01:01	0.839	Balanced accuracy	TCR2HLA
DRB1*01:01	0.75	Recall	TCR2HLA
DRB1*01:01	0.6	Precision	TCR2HLA
DRB1*15:01	0.906	Balanced accuracy	TCR2HLA
DRB1*15:01	0.833	Recall	TCR2HLA
DRB1*15:01	0.938	Precision	TCR2HLA
DRB1*07:01	1	Balanced accuracy	TCR2HLA
DRB1*07:01	1	Recall	TCR2HLA
DRB1*07:01	1	Precision	TCR2HLA
DRB1*13:01	0.848	Balanced accuracy	TCR2HLA
DRB1*13:01	0.714	Recall	TCR2HLA
DRB1*13:01	0.833	Precision	TCR2HLA
DRB1*04:01	0.939	Balanced accuracy	TCR2HLA
DRB1*04:01	0.917	Recall	TCR2HLA
DRB1*04:01	0.846	Precision	TCR2HLA
DRB1*03:01	0.846	Balanced accuracy	TCR2HLA
DRB1*03:01	0.692	Recall	TCR2HLA
DRB1*03:01	1	Precision	TCR2HLA
DRB1*11:01	0.891	Balanced accuracy	TCR2HLA
DRB1*11:01	0.8	Recall	TCR2HLA
DRB1*11:01	0.8	Precision	TCR2HLA
